# Supplementary material for: Effect of different lithological assemblages on shale reservoir properties in the Permian Longtan Formation, southeastern Sichuan Basin: Case study of Well X1
Source: PLoS One. 2022 Aug 12;17(8):e0271024. doi: 10.1371/journal.pone.0271024 (PMC9374248; doi:10.1371/journal.pone.0271024)
Supplement: S1 Data — (XLSX) [file pone.0271024.s001.xlsx]

## Sheet: Data of Fig3
Member	Quartz+Feldspar	Carbonate	Clay		Quartz+Feldspar	Carbonate	Clay	X	Y
upper	27	59	7	93	29.0323	29.0323	7.52688	22.043	29.0323
upper	18	46	31	95	18.9474	18.9474	32.6316	42.1053	18.9474
upper	20	58	15	93	21.5054	21.5054	16.129	26.8817	21.5054
upper	19	59	14	92	20.6522	20.6522	15.2174	25.5435	20.6522
upper	26	60	14	100	26	26	14	27	26
upper	16	38	43	97	16.4948	16.4948	44.3299	52.5773	16.4948
upper	17	0	79	96	17.7083	17.7083	82.2917	91.1458	17.7083
upper	13	3	81	97	13.4021	13.4021	83.5052	90.2062	13.4021
upper	14	26	58	98	14.2857	14.2857	59.1837	66.3265	14.2857
upper	16	10	69	95	16.8421	16.8421	72.6316	81.0526	16.8421
upper	12	5	79	96	12.5	12.5	82.2917	88.5417	12.5
Lower	15	8	76	99	15.1515	15.1515	76.7677	84.3434	15.1515
Lower	14	10	74	98	14.2857	14.2857	75.5102	82.6531	14.2857
Lower	29	14	55	98	29.5918	29.5918	56.1224	70.9184	29.5918
Lower	39	9	47	95	41.0526	41.0526	49.4737	70	41.0526
Lower	8	0	83	91	8.79121	8.79121	91.2088	95.6044	8.79121
Lower	15	19	55	89	16.8539	16.8539	61.7978	70.2247	16.8539
Lower	30	21	46	97	30.9278	30.9278	47.4227	62.8866	30.9278
Lower	6	70	22	98	6.12245	6.12245	22.449	25.5102	6.12245
Lower	35	20	31	86	40.6977	40.6977	36.0465	56.3953	40.6977
Lower	42	2	47	91	46.1538	46.1538	51.6484	74.7253	46.1538
Lower	42	4	46	92	45.6522	45.6522	50	72.8261	45.6522
Lower	33	2	64	99	33.3333	33.3333	64.6465	81.3131	33.3333
Lower	29	3	68	100	29	29	68	82.5	29
Lower	59	7	32	98	60.2041	60.2041	32.6531	62.7551	60.2041
Lower	65	12	21	98	66.3265	66.3265	21.4286	54.5918	66.3265
Middle	21	25	51	97	21.6495	21.6495	52.5773	63.4021	21.6495
Middle	24	28	48	100	24	24	48	60	24
Middle	25	29	44	98	25.5102	25.5102	44.898	57.6531	25.5102
Middle	42	26	32	100	42	42	32	53	42
Middle	35	30	31	96	36.4583	36.4583	32.2917	50.5208	36.4583
Middle	41	18	38	97	42.268	42.268	39.1753	60.3093	42.268
Middle	19	35	45	99	19.1919	19.1919	45.4545	55.0505	19.1919
Middle	23	24	50	97	23.7113	23.7113	51.5464	63.4021	23.7113
Middle	4	0	93	97	4.12371	4.12371	95.8763	97.9381	4.12371
Middle	13	19	68	100	13	13	68	74.5	13
Middle	22	20	54	96	22.9167	22.9167	56.25	67.7083	22.9167
Middle	18	24	57	99	18.1818	18.1818	57.5758	66.6667	18.1818
Middle	21	20	59	100	21	21	59	69.5	21
Middle	17	13	67	97	17.5258	17.5258	69.0722	77.8351	17.5258
