# Supplementary material for: Effect of different lithological assemblages on shale reservoir properties in the Permian Longtan Formation, southeastern Sichuan Basin: Case study of Well X1
Source: PLoS One. 2022 Aug 12;17(8):e0271024. doi: 10.1371/journal.pone.0271024 (PMC9374248; doi:10.1371/journal.pone.0271024)
Supplement: S2 Data — (XLSX) [file pone.0271024.s002.xlsx]

## Sheet: Data of Fig 5
TOC	Upper Longtan(N=20)	frequency(Upper Longtan)	Middle Longtan(N=11)	Frequency(Middle Longtan)	Lower Longtan (N=23)	Frequency(Lower Longtan)	Longtan(N=54)	Frequency(Longtan)
0~2	5	25			1	4.34783	6	11.1111
2~4	7	35	2	18.1818	2	8.69565	11	20.3704
4~6	2	10			3	13.0435	5	9.25926
6~8	2	10	1	9.09091	4	17.3913	7	12.963
8~10	3	15	2	18.1818	2	8.69565	7	12.963
10~20	1	5	4	36.3636	7	30.4348	12	22.2222
>20	0	0	2	18.1818	4	17.3913	6	11.1111
