# Supplementary material for: Effect of different lithological assemblages on shale reservoir properties in the Permian Longtan Formation, southeastern Sichuan Basin: Case study of Well X1
Source: PLoS One. 2022 Aug 12;17(8):e0271024. doi: 10.1371/journal.pone.0271024 (PMC9374248; doi:10.1371/journal.pone.0271024)
Supplement: S3 Data — (XLSX) [file pone.0271024.s003.xlsx]

## Sheet: Dta of Fig 7
samples	Specific surface area(m2/g)	Specific pore volume(cm3/g)	Porosity(%)
1#	9.5376	0.00254	2.82
2#	8.6454	0.00294	1.27
3#	1.122	0.00167085	1.07
4#	14.3005	0.02093	3.37
5#	10.7414	0.01534	2.77
6#	8.63387	0.0129302	4.17
7#	13.7576	0.01332	3.23
8#	5.28879	0.00857	2.33
9#	8.20783	0.01852	3.54
10#	5.16282	0.01405	3.12
11#	24.0224	0.0231	6.41
12#	24.4528	0.0217909	7.35
13#	19.4832	0.03246	8.17
14#	18.3455	0.02567	7.75
15#	17.5841	0.0245	6.92
