# Supplementary material for: Effect of different lithological assemblages on shale reservoir properties in the Permian Longtan Formation, southeastern Sichuan Basin: Case study of Well X1
Source: PLoS One. 2022 Aug 12;17(8):e0271024. doi: 10.1371/journal.pone.0271024 (PMC9374248; doi:10.1371/journal.pone.0271024)
Supplement: S4 Data — (XLSX) [file pone.0271024.s004.xlsx]

## Sheet: Dta of Fig 8
1#		2#		3#		4#		5#		6#		7#		8#		9#		10#		11#		12#		13#		14#		15#
P/P0	adsorption amount	P/P0	adsorption amount	P/P0	adsorption amount	P/P0	adsorption amount	P/P0	adsorption amount	P/P0	adsorption amount	P/P0	adsorption amount	P/P0	adsorption amount	P/P0	adsorption amount	P/P0	adsorption amount	P/P0	adsorption amount	P/P0	adsorption amount	P/P0	adsorption amount	P/P0	adsorption amount	P/P0	adsorption amount
	（mL/g）		（mL/g）		（mL/g）		（mL/g）		（mL/g）		（mL/g）		（mL/g）		（mL/g）		（mL/g）		（mL/g）		（mL/g）		（mL/g）		（mL/g）		（mL/g）		（mL/g）
0.000452866	0.417363	0.00250368	0.431779	0.00403512	0.0589708	0.00297086	2.89316	0.00223863	1.50537	0.00336416	1.53526	0.00470178	0.519018	0.00404377	0.859685	0.00439135	1.78263	0.00678726	0.872059	0.000624017	2.96252	0.00100275	2.96826	0.00320195	2.66978	0.00349653	2.86283	0.00357084	2.86301
0.00138103	0.641874	0.00397608	0.511378	0.00479253	0.0824762	0.00725949	3.22565	0.00531205	1.73441	0.00622989	1.6877	0.00731075	0.555913	0.00717289	0.914103	0.00785782	1.85318	0.00853362	0.90518	0.00558865	4.37632	0.00413033	3.95503	0.00517443	2.97389	0.00627898	3.21069	0.00681836	3.20685
0.00236727	0.811593	0.00571475	0.559797	0.00552674	0.102713	0.020058	2.72713	0.00563266	1.78501	0.00767158	1.73253	0.011779	0.60626	0.011733	1.00765	0.0196008	1.39606	0.0123271	0.956565	0.00709206	4.56401	0.0055455	4.26059	0.00581479	3.09388	0.00662193	3.32776	0.0077744	3.27803
0.00346708	0.961331	0.00632789	0.579014	0.00633233	0.118377	0.0353522	2.95911	0.00611601	1.83249	0.00953635	1.74706	0.0293238	0.702607	0.030136	1.12253	0.0365493	1.55979	0.029633	1.06659	0.0102143	4.74644	0.00620704	4.4454	0.00563863	3.15158	0.00721785	3.42991	0.00958173	3.39807
0.00316444	1.05168	0.00744427	0.592057	0.0072789	0.131533	0.0603093	3.2309	0.00683543	1.87168	0.0345284	1.95771	0.0742547	0.826107	0.075558	1.26308	0.0608768	1.72107	0.0759579	1.22319	0.0306804	5.29188	0.00624883	4.54398	0.00652318	3.24946	0.0108629	3.63718	0.031525	3.84424
0.00502805	1.14802	0.0110981	0.638636	0.0103257	0.238756	0.0780997	3.38354	0.00749699	1.89727	0.0613184	2.07932	0.0796956	0.840427	0.0796922	1.27618	0.0789378	1.81581	0.0798707	1.23418	0.0692749	5.81648	0.00639197	4.63382	0.00648462	3.28898	0.0326649	4.04174	0.0720726	4.24696
0.00459622	1.23052	0.0275281	0.730485	0.033751	0.260744	0.0991077	3.54149	0.0123702	2.18703	0.0790685	2.14223	0.100017	0.87946	0.099852	1.31945	0.0995946	1.91117	0.100226	1.28418	0.0788728	5.92516	0.00702	4.71074	0.00653722	3.32922	0.0716811	4.42663	0.0796798	4.30803
0.00491656	1.30301	0.0696766	0.875063	0.0772145	0.275726	0.119182	3.67422	0.0324601	2.3979	0.0994988	2.2047	0.119755	0.916226	0.11978	1.35812	0.119598	1.99473	0.119865	1.32831	0.0995884	6.11463	0.00726624	4.79163	0.00667863	3.366	0.0794465	4.48887	0.0998886	4.45529
0.00486627	1.36883	0.0794144	0.898987	0.0800287	0.277839	0.139254	3.79536	0.0739419	2.62869	0.119553	2.26051	0.139818	0.950574	0.139808	1.39399	0.13965	2.07201	0.139873	1.37042	0.11953	6.27899	0.010034	5.00914	0.00703537	3.39113	0.0996395	4.63246	0.119963	4.5875
0.00517249	1.43218	0.100288	0.922467	0.100633	0.278089	0.15934	3.90865	0.0796725	2.65704	0.139636	2.3108	0.159823	0.983735	0.15975	1.42957	0.159607	2.14483	0.159894	1.41077	0.139652	6.43259	0.0286194	5.46444	0.00991963	3.55251	0.119826	4.7661	0.13999	4.71233
0.00524243	1.48955	0.119422	0.95198	0.120177	0.280045	0.179415	4.01682	0.0996798	2.73906	0.159719	2.35824	0.179877	1.01535	0.179749	1.46348	0.18008	2.21496	0.17984	1.44918	0.159849	6.57554	0.0667837	5.94249	0.0313439	4.06906	0.14001	4.88553	0.160061	4.82994
0.00558557	1.54622	0.139821	0.97369	0.140159	0.281111	0.199558	4.12096	0.119763	2.81144	0.179823	2.40286	0.199871	1.0477	0.199816	1.49647	0.199679	2.28197	0.200055	1.48759	0.179986	6.71278	0.0786613	6.0607	0.0677845	4.52982	0.160038	4.99996	0.180085	4.94385
0.00558383	1.59736	0.159897	0.994196	0.160241	0.280323	0.24782	4.35366	0.139769	2.88065	0.199889	2.44701	0.249221	1.1211	0.249511	1.56762	0.24883	2.44443	0.249252	1.57622	0.200231	6.84646	0.0996884	6.22968	0.0782635	4.63895	0.180108	5.10964	0.20008	5.05515
0.00642917	1.62781	0.180253	1.00892	0.180254	0.277914	0.299978	4.59364	0.159883	2.94327	0.248695	2.55001	0.300356	1.19904	0.300357	1.63765	0.300236	2.61355	0.300198	1.6659	0.247769	7.13835	0.119589	6.37881	0.0990619	4.82533	0.200188	5.21751	0.247875	5.31202
0.00612801	1.67462	0.200275	1.02167	0.221206	0.271382	0.350277	4.81887	0.180005	3.00561	0.299977	2.65864	0.350653	1.27589	0.350257	1.70644	0.350392	2.77802	0.350183	1.75208	0.300177	7.45144	0.139734	6.52086	0.118996	4.98676	0.248111	5.45614	0.300298	5.58961
0.00639671	1.72327	0.2489	1.04653	0.270922	0.263456	0.398497	5.03037	0.200153	3.0647	0.350121	2.76432	0.39973	1.35167	0.399717	1.77357	0.39947	2.93562	0.399542	1.83563	0.350755	7.74867	0.160082	6.65008	0.139113	5.13599	0.30029	5.7102	0.35078	5.85724
0.00652459	1.76939	0.299471	1.06564	0.320826	0.254887	0.44836	5.2485	0.249346	3.19328	0.399123	2.86614	0.449821	1.42913	0.449758	1.83879	0.449418	3.09369	0.449536	1.91992	0.398521	8.02508	0.180252	6.77636	0.159262	5.27702	0.350695	5.95167	0.398789	6.10887
0.00670382	1.81424	0.349613	1.0825	0.37085	0.245468	0.498305	5.47048	0.30059	3.32581	0.44903	2.96824	0.499763	1.50808	0.499662	1.90579	0.499358	3.25237	0.499289	2.00697	0.448561	8.30992	0.200495	6.8983	0.179417	5.41223	0.398861	6.17931	0.448664	6.36747
0.00670726	1.85647	0.399017	1.09925	0.420855	0.236237	0.548142	5.70661	0.350528	3.45205	0.498976	3.07137	0.549638	1.59169	0.5498	1.9741	0.549172	3.42041	0.549397	2.10184	0.498308	8.59668	0.246936	7.1637	0.199598	5.54436	0.44874	6.41392	0.498485	6.63029
0.00674316	1.89713	0.449187	1.11476	0.470737	0.228468	0.597945	5.96489	0.399611	3.57429	0.54885	3.17962	0.599674	1.68727	0.599603	2.05125	0.599141	3.60528	0.599312	2.21053	0.548029	8.89646	0.299716	7.46369	0.246889	5.83499	0.498579	6.65369	0.548317	6.90687
0.00708942	1.9384	0.49906	1.12953	0.520677	0.220613	0.647759	6.25899	0.449545	3.69678	0.598801	3.29962	0.649416	1.79875	0.649601	2.13899	0.648911	3.82014	0.649274	2.33814	0.597768	9.22551	0.350734	7.75645	0.300422	6.15471	0.548419	6.90922	0.597923	7.2097
0.00917335	2.0709	0.549061	1.14596	0.570707	0.212616	0.697256	6.60281	0.499549	3.82052	0.648609	3.43924	0.699206	1.93426	0.699496	2.24423	0.698585	4.07842	0.69899	2.49585	0.647533	9.59769	0.398172	8.02583	0.351237	6.45292	0.598165	7.19314	0.647605	7.55777
0.0276054	2.20849	0.599055	1.16383	0.620482	0.207327	0.746674	7.02045	0.549421	3.95237	0.698371	3.60981	0.748771	2.10719	0.749384	2.37504	0.748038	4.40035	0.748799	2.6973	0.696994	10.0348	0.447916	8.30546	0.398212	6.72687	0.647845	7.52105	0.697109	7.97205
0.0738892	2.36904	0.648923	1.18648	0.670386	0.203715	0.795915	7.54027	0.599421	4.0986	0.747794	3.8269	0.797742	2.33874	0.799049	2.5467	0.797291	4.82424	0.797972	2.96112	0.746286	10.5684	0.49776	8.58628	0.448326	7.01258	0.697362	7.91275	0.746278	8.48361
0.0797993	2.39726	0.698809	1.21601	0.720154	0.204751	0.817834	7.84049	0.649211	4.26853	0.797214	4.11483	0.819719	2.47443	0.819814	2.63956	0.819098	5.06572	0.819267	3.10926	0.794864	11.2428	0.547506	8.87587	0.497815	7.30383	0.746644	8.39806	0.795136	9.14033
0.100522	2.43853	0.748782	1.25307	0.769954	0.210378	0.846984	8.29662	0.698934	4.47254	0.819025	4.27963	0.848234	2.69407	0.849187	2.79786	0.847579	5.4538	0.848258	3.35816	0.817927	11.6447	0.59722	9.18822	0.54774	7.61384	0.795458	9.02411	0.817915	9.52601
0.120544	2.4653	0.798393	1.30435	0.799263	0.221751	0.870981	8.7701	0.748586	4.72806	0.847627	4.54799	0.872355	2.94293	0.873981	2.97623	0.871822	5.88521	0.872561	3.63459	0.845921	12.2331	0.646919	9.53893	0.597362	7.95251	0.818083	9.39739	0.84601	10.1032
0.140434	2.49169	0.819261	1.3379	0.819503	0.234799	0.895071	9.38713	0.797914	5.06198	0.872036	4.84767	0.896609	3.27933	0.89847	3.21087	0.896001	6.45351	0.897016	4.00882	0.870501	12.8683	0.696343	9.94601	0.646907	8.34389	0.846368	9.96264	0.870365	10.7284
0.160313	2.51458	0.849126	1.39078	0.849382	0.25429	0.918498	10.2066	0.819313	5.25282	0.896117	5.24287	0.920088	3.74405	0.922479	3.5432	0.919437	7.22303	0.920709	4.52675	0.894307	13.6593	0.745459	10.4357	0.696298	8.80712	0.870465	10.5798	0.894405	11.5235
0.180329	2.53374	0.873603	1.44907	0.874097	0.280312	0.946069	11.6583	0.848324	5.56372	0.919722	5.78374	0.948061	4.68488	0.946046	4.04662	0.947616	8.66731	0.943287	5.28468	0.924018	15.0187	0.794311	11.0439	0.745165	9.37438	0.894456	11.3869	0.923692	12.8953
0.200471	2.54497	0.898524	1.52698	0.899157	0.319607	0.96956	13.8507	0.872653	5.90482	0.947942	6.81549	0.970686	6.29138	0.973891	5.21319	0.971719	10.7971	0.968569	6.86578	0.949416	16.7116	0.817321	11.4011	0.79363	10.105	0.923967	12.813	0.948739	14.6741
0.24996	2.56299	0.923108	1.6322	0.923721	0.378593	0.977472	15.072	0.896949	6.35206	0.971701	8.3669	0.977118	7.10158	0.980437	5.68938	0.979195	11.7934	0.977334	7.81155	0.97234	19.0229	0.845708	11.918	0.817145	10.5558	0.948693	14.7139	0.971147	17.2039
0.29981	2.57429	0.946956	1.791	0.947831	0.480911	0.986384	16.8288	0.920256	6.96099	0.979241	9.10522	0.986493	8.97498	0.987555	6.42184	0.987894	13.3743	0.986189	9.31238	0.979187	19.9492	0.869877	12.4646	0.84496	11.2061	0.970918	17.6053	0.97847	18.3764
0.349875	2.58621	0.96937	2.06611	0.970412	0.678625	0.991721	18.4009	0.949366	8.17021	0.987716	10.1773	0.989129	9.88625	0.992984	7.25182	0.993521	14.8917	0.992187	10.843	0.987176	21.3342	0.894134	13.1511	0.868777	11.926	0.978387	19.0614	0.986755	20.1371
0.399844	2.59292	0.978141	2.2673	0.978569	0.822003	0.991721	18.4009	0.972707	9.98219	0.993629	11.1234	0.989129	9.88625	0.992984	7.25182	0.993521	14.8917	0.992187	10.843	0.993493	22.6803	0.923566	14.3049	0.898061	13.1322	0.985908	20.8962	0.992438	21.6976
0.470355	2.59746	0.986954	2.59924	0.987052	1.06643	0.985189	17.6646	0.9797	10.8114	0.993629	11.1234	0.983846	9.26945	0.984334	6.57292	0.987086	14.0909	0.985995	10.0961	0.993493	22.6803	0.948453	15.7928	0.923306	14.6686	0.991228	22.5524	0.992438	21.6976
0.52044	2.60516	0.99487	2.97715	0.993036	1.35588	0.9793	16.7722	0.987551	12.0876	0.985611	10.556	0.980128	8.63263	0.974284	5.9061	0.980323	13.1646	0.979922	9.20975	0.984973	21.943	0.970449	18.0378	0.946287	16.8259	0.991228	22.5524	0.985452	20.9608
0.549883	2.61393	0.99487	2.97715	0.993036	1.35588	0.972836	15.9513	0.993413	13.3689	0.977595	9.93991	0.954915	5.715	0.947901	5.02776	0.972184	12.3786	0.972907	8.41081	0.977117	21.1278	0.977325	19.1395	0.969527	20.5528	0.984958	21.8099	0.979159	20.0809
0.599864	2.6203	0.983261	2.6274	0.981233	1.07454	0.949748	14.1532	0.993413	13.3689	0.968914	9.44636	0.931169	4.63693	0.914775	4.49551	0.955945	11.3717	0.949667	6.84563	0.969054	20.4557	0.983917	20.5518	0.974787	21.8562	0.979315	20.8905	0.972694	19.2718
0.670233	2.63067	0.971872	2.34375	0.967449	0.879405	0.915543	12.8032	0.985704	12.6409	0.954874	8.8575	0.904761	3.9922	0.884845	4.1988	0.91468	10.0057	0.914565	5.70424	0.954255	19.5591	0.988874	21.8437	0.984474	24.8309	0.973196	20.0296	0.950531	17.3604
0.699683	2.6453	0.942306	2.02783	0.936592	0.688022	0.891236	12.2119	0.977962	11.8369	0.930427	8.13912	0.865325	3.40656	0.857752	4	0.889816	9.48104	0.889359	5.2166	0.930373	18.6171	0.988874	21.8437	0.994351	27.4367	0.95159	17.9487	0.931811	16.3338
0.749671	2.66613	0.909704	1.88882	0.907269	0.605915	0.878924	11.9745	0.96939	11.1886	0.905488	7.60684	0.839579	3.14516	0.831932	3.84388	0.87862	9.27924	0.861792	4.83113	0.905572	17.979	0.981802	21.0567	0.994351	27.4367	0.931613	16.7852	0.891333	14.9558
0.799341	2.7015	0.881681	1.82611	0.880804	0.565657	0.852711	11.543	0.954748	10.4069	0.879643	7.15578	0.828076	3.04764	0.825391	3.80826	0.852363	8.86683	0.851656	4.71557	0.879828	17.4882	0.976619	20.296	0.98658	26.6365	0.892846	15.3277	0.866318	14.3723
0.819722	2.73158	0.855786	1.79027	0.855233	0.540626	0.826421	11.1925	0.930709	9.57901	0.852979	6.75767	0.801555	2.85657	0.800458	3.68634	0.826862	8.51352	0.826603	4.46799	0.852764	17.0869	0.950736	17.5535	0.982453	25.7909	0.867905	14.654	0.853555	14.117
0.849696	2.77414	0.83026	1.76594	0.829917	0.525405	0.801411	10.9093	0.90599	8.992	0.827205	6.42206	0.752226	2.58219	0.750985	3.48115	0.801516	8.19563	0.800578	4.2571	0.826974	16.7695	0.92954	16.3507	0.978653	24.9088	0.853587	14.3225	0.827743	13.6623
0.874389	2.82372	0.805012	1.74965	0.804696	0.516842	0.75198	10.444	0.879399	8.51352	0.801722	6.12646	0.701871	2.37528	0.700502	3.30486	0.752967	7.65346	0.75105	3.93871	0.801444	16.4969	0.895347	15.2439	0.949353	20.6582	0.827905	13.7956	0.801881	13.2733
0.89953	2.89095	0.779834	1.73658	0.779592	0.511496	0.701593	10.0533	0.852975	8.1277	0.75243	5.65163	0.651691	2.21448	0.650489	3.15767	0.702065	7.15921	0.700729	3.6866	0.752207	16.0353	0.868823	14.7054	0.921354	18.743	0.8022	13.3361	0.753496	12.6398
0.92424	2.98981	0.750223	1.72594	0.750106	0.509768	0.6515	9.71756	0.827149	7.80959	0.701724	5.26607	0.601319	2.08219	0.600417	3.02821	0.651893	6.73172	0.650764	3.48278	0.701864	15.6232	0.854594	14.4802	0.903324	17.8678	0.753604	12.5931	0.70268	12.067
0.948661	3.1452	0.700407	1.71471	0.679396	0.510785	0.601192	9.41259	0.801758	7.53384	0.651629	4.96142	0.550931	1.97062	0.550336	2.91229	0.601659	6.3468	0.600369	3.30906	0.651965	15.2445	0.827933	14.1303	0.877795	16.9205	0.703044	11.9413	0.65262	11.5597
0.971911	3.43325	0.650274	1.7109	0.629161	0.517997	0.550932	9.12989	0.752378	7.07368	0.601232	4.70414	0.50112	1.87013	0.500932	2.78621	0.551339	5.99368	0.550241	3.15821	0.601615	14.8783	0.801739	13.8506	0.855731	16.2284	0.652734	11.379	0.602262	11.0845
0.979429	3.61029	0.579458	1.71268	0.579041	0.528742	0.503038	8.78916	0.701818	6.68673	0.550954	4.48045	0.446745	1.52706	0.448778	1.95576	0.501872	5.64557	0.50083	2.99997	0.551736	14.5128	0.752736	13.4266	0.829359	15.5409	0.602278	10.8782	0.551984	10.6317
0.988112	3.92493	0.529285	1.7171	0.528998	0.541578	0.455851	6.05677	0.651811	6.36154	0.501354	4.26325	0.396809	1.42952	0.399214	1.85209	0.455916	3.38336	0.450639	2.01018	0.506074	13.9867	0.702131	13.0722	0.803939	14.9692	0.551868	10.4237	0.503808	10.1285
0.995024	4.23106	0.482442	1.67072	0.480431	0.527684	0.395301	5.56059	0.601327	6.08175	0.449271	3.15353	0.332406	1.32952	0.330301	1.75696	0.399061	3.0625	0.39978	1.87447	0.453078	9.06998	0.652067	12.7702	0.755555	14.0524	0.503112	9.95475	0.447681	6.72024
0.995024	4.23106	0.454779	1.56157	0.450641	0.511706	0.333837	5.26684	0.551265	5.83297	0.397509	3.00475	0.300983	1.282	0.27983	1.68933	0.332358	2.83786	0.330967	1.74479	0.395312	8.55879	0.601596	12.4942	0.704816	13.255	0.454264	7.01665	0.398199	6.33894
0.978359	3.80661	0.398763	1.51483	0.399336	0.524748	0.282791	5.02967	0.501889	5.57929	0.331581	2.86353	0.250362	1.20772	0.249928	1.64971	0.281253	2.67286	0.300682	1.68938	0.334861	8.20266	0.551297	12.2331	0.654433	12.5757	0.395959	6.59756	0.334478	5.99396
0.959832	3.55203	0.330063	1.50689	0.328543	0.549673	0.250452	4.87283	0.451474	3.97027	0.300657	2.79821	0.200419	1.13491	0.199975	1.58277	0.250085	2.56885	0.250012	1.59743	0.302614	8.01748	0.50346	11.9249	0.603688	11.9683	0.333723	6.30112	0.302134	5.8229
0.932905	3.38119	0.279649	1.502	0.278678	0.567155	0.200646	4.62011	0.398258	3.76645	0.249856	2.69212	0.140505	1.04457	0.140066	1.49553	0.199946	2.40078	0.200026	1.50514	0.251045	7.72064	0.445043	8.94779	0.553128	11.4167	0.302118	6.15509	0.250456	5.55181
0.906169	3.29737	0.250332	1.49859	0.228639	0.58409	0.141873	4.27219	0.331935	3.59793	0.199916	2.58711					0.140096	2.1942	0.140176	1.38563	0.200856	7.4197	0.39287	8.54157	0.50398	10.8708	0.250557	5.9152	0.200419	5.28628
0.880385	3.2545	0.200558	1.49138	0.17868	0.5988			0.281172	3.47071	0.140107	2.45395									0.141041	7.03383	0.336073	8.22012	0.443154	7.63595	0.200512	5.67465	0.14054	4.95696
0.85505	3.2329	0.141011	1.47532	0.118804	0.612854			0.250318	3.39134													0.302304	8.03671	0.392585	7.25388	0.140726	5.36599
0.829883	3.22015							0.200277	3.2614													0.250867	7.75893	0.33584	6.92777
0.80478	3.21616							0.140604	3.09197													0.200695	7.48466	0.301904	6.73732
0.779726	3.21714																					0.14105	7.14234	0.250691	6.44892
0.729726	3.22112																							0.200609	6.15756
0.679571	3.23212																							0.140864	5.78706
0.62948	3.24763
0.579401	3.26601
0.529378	3.28341
0.481382	3.22578
0.451133	3.15718
0.399398	3.15466
0.329433	3.17061
0.279409	3.179
0.229375	3.18454
0.179494	3.1836
0.119923	3.16856
