# Supplementary material for: Effect of different lithological assemblages on shale reservoir properties in the Permian Longtan Formation, southeastern Sichuan Basin: Case study of Well X1
Source: PLoS One. 2022 Aug 12;17(8):e0271024. doi: 10.1371/journal.pone.0271024 (PMC9374248; doi:10.1371/journal.pone.0271024)
Supplement: S5 Data — (XLSX) [file pone.0271024.s005.xlsx]

## Sheet: Data of Fig 9
Samples	Frequency(%)				Pore diameters frequency of 1# sample							Pore diameters frequency of 6# sample							Pore diameters frequency of 13# sample
	Inorganic pore	Organic pore	Microfracture		pore diameter	numbers	Frequency	pore diameter/nm	dA/dD	dV/dD		pore diameter	numbers	Frequency	pore diameter/nm	dA/dD	dV/dD		pore diameter	numbers	Frequency	pore diameter/nm	dA/dD	dV/dD
1#	94.034	4.216	1.75		0	0	0		0	0		0	0	0	0.5~1.8	0.00646	4.1e-05		0	0	0	0.7~1.8	0.17863	0.0004269
2#	92.663	1.876	5.461		0.005	46	9.85011	1.7~3	0.332308	0.000346923		0.005	41	9.83213	1.8~2.1	1.09	0.0004667		0.005	72	9.13706	1.8~2.1	2.92667	0.00108
3#	90.62	5.226	4.154		0.01	78	16.7024	3~3.4	1.0875	0.000855		0.01	67	16.0671	2.1`2.4	0.953333	0.0001924		0.01	68	8.62944	2.1`2.4	2.67667	0.00147333
4#	80.182	13.467	6.351		0.02	74	15.8458	3.4~3.8	17.755	0.0132875		0.02	51	12.2302	2.4~2.7	0.84	0.0002181		0.02	40	5.07614	2.4~2.7	2.37333	0.00150333
5#	70.357	14.322	15.321		0.03	23	4.92505	3.8~4.3	7.478	0.009476		0.03	17	4.07674	2.7~3.2	0.458	0.000334		0.03	35	4.44162	2.7~3.2	1.314	0.00096
6#	72.473	17.543	9.984		0.04	56	11.9914	4.3~4.9	1.06333	0.00121		0.04	74	17.7458	3.2~3.7	0.436	0.000372		0.04	59	7.48731	3.2~3.7	1.236	0.001048
7#	69.096	9.486	21.418		0.05	29	6.20985	4.9~5.7	0.74625	0.00097875		0.05	98	23.5012	3.7~4.4	0.308571	0.000308571		0.05	99	12.5635	3.7~4.4	0.868571	0.000864286
8#	81.235	10.416	8.349		0.1	17	3.64026	5.7~6.7	0.56	0.000858		0.1	6	1.43885	4.4~5.3	0.245556	0.000293333		0.1	92	11.6751	4.4~5.3	0.871111	0.000192398
9#	63.219	21.36	15.421		0.15	19	4.06852	6.7~8.2	0.356	0.000651333		0.15	6	1.43885	5.3~6.6	0.177692	0.000258462		0.15	117	14.8477	5.3~6.5	0.70963	0.00199874
10#	58.356	14.146	27.498		0.2	25	5.35332	8.2~10.3	0.221905	0.000831429		0.2	4	0.959233	6.6~8.4	0.136111	0.000247222		0.2	42	5.32995	6.5~8.2	0.571765	0.0024387
11#	62.506	13.172	24.322		0.25	17	3.64026	10.3~11.8	0.286	0.000731333		0.25	1	0.239808	8.4~9.5	0.103636	0.000231818		0.25	16	2.03046	8.2~9.4	0.265	0.000580833
12#	64.789	19.657	15.554		0.3	20	4.28266	11.8~13.8	0.1935	0.001826		0.3	4	0.959233	9.5~11.5	0.08	0.000575		0.3	8	1.01523	9.4~11.3	0.207368	0.000529474
13#	61.055	26.375	12.57		0.35	13	2.78373	13.8~16.8	0.0663333	0.000248667		0.35	1	0.239808	11.5~13.9	0.0616667	0.0005334		0.35	16	2.03046	11.3~13.5	0.165455	0.000506364
14#	48.931	22.475	28.594		0.4	11	2.35546	16.8~18.4	0.05125	0.000225		0.4	0	0	13.9~17.4	0.0457143	0.000174571		0.4	22	2.79188	13.5~17.7	0.117857	0.000444286
15#	44.37	19.43	36.2		0.45	4	0.856531	18.4~23.7	0.0343396	0.000174906		0.45	0	0	17.4~22.8	0.032037	0.000154815		0.45	14	1.77665	17.7~23.9	0.0769355	0.000383226
					0.5	7	1.49893	23.7~45.3	0.0158333	0.000111389		0.5	1	0.239808	22.8~35.7	0.0186822	0.000123721		0.5	14	1.77665	23.9~34.5	0.0460377	0.000314811
					0.55	4	0.856531	45.3~71.2	0.00501931	6.59846e-05		0.55	1	0.239808	35.7~66.4	0.00736156	7.81759e-05		0.55	4	0.507614	34.5~61.6	0.0207749	0.00076534
					0.6	3	0.642398	71.2~100	0.00225694	4.55208e-05		0.6	0	0	66.4~90.9	0.0024898	4.66122e-05		0.6	2	0.253807	61.6~74.6	0.00930769	0.00058763
					0.65	6	1.2848	100~151.4	0.00103113	2.97665e-05		0.65	0	0	90.9~154.2	0.000979463	2.61927e-05		0.65	1	0.126904	74.6~121.8	0.00444915	9.74788e-05
					0.7	2	0.428266	151.4~299.3	0.000196078	8.83705e-06		0.7	0	0	154.2~298.2	0.000222222	1.01597e-05		0.7	9	1.14213	121.8~336.5	0.000512343	0.0002546
					0.75	1	0.214133					0.75	0	0					0.75	5	0.634518
					0.8	1	0.214133					0.8	1	0.239808					0.8	5	0.634518
					0.85	1	0.214133					0.85	0	0					0.85	1	0.126904
					0.9	3	0.642398					0.9	0	0					0.9	5	0.634518
					0.95	2	0.428266					0.95	0	0					0.95	3	0.380711
					1	1	0.214133					1	4	0.959233					1	6	0.761421
					5	2	0.428266					5	0	0					5	30	3.80711
					10	2	0.428266					10	0	0					10	3	0.380711
