# Supplementary material for: Effect of different lithological assemblages on shale reservoir properties in the Permian Longtan Formation, southeastern Sichuan Basin: Case study of Well X1
Source: PLoS One. 2022 Aug 12;17(8):e0271024. doi: 10.1371/journal.pone.0271024 (PMC9374248; doi:10.1371/journal.pone.0271024)
Supplement: S6 Data — (XLSX) [file pone.0271024.s006.xlsx]

## Sheet: Data of Fig 10
samples	Frequency(%)			specific surface area	Specific pore volume	porosity	Quartz（%）	clay（%）	brittleness index
	Inorganic pore	Organic pore	Microfracture	m2/g	cm3/g	%
1#	94.034	4.216	1.75	9.5376	0.00254	2.82	9	56	9.78261
2#	92.663	1.876	5.461	8.6454	0.00294	1.27	8	57	8.60215
3#	90.62	5.226	4.154	1.122	0.00167085	1.07	14	40	17.7215
4#	80.182	13.467	6.351	14.3005	0.02093	3.37	14	68	17.0732
5#	70.357	14.322	15.321	10.7414	0.01534	2.77	13	55	14.4444
6#	72.473	17.543	9.984	8.63387	0.0129302	4.17	12	54	13.9535
7#	69.096	9.486	21.418	13.7576	0.01332	3.23	12	68	12.6316
8#	81.235	10.416	8.349	5.28879	0.00857	2.33	14	44	15.2174
9#	63.219	21.36	15.421	8.20783	0.01852	3.54	18	31	18.9474
10#	58.356	14.146	27.498	5.16282	0.01405	3.12	21	51	23.0769
11#	62.506	13.172	24.322	24.0224	0.0231	6.41	15	76	16.4835
12#	64.789	19.657	15.554	24.4528	0.0217909	7.35	26	55	30.2326
13#	61.055	26.375	12.57	19.4832	0.03246	8.17	27	55	32.9268
14#	48.931	22.475	28.594	18.3455	0.02567	7.75	22	54	24.1758
15#	44.37	19.43	36.2	17.5841	0.0245	6.92	16	49	24.6154
